# Supplementary material for: Synergistic Optimization of the Properties of Fiber-Content-Dependent PPS/PTFE/MoS2 Self-Lubricating Composites
Source: Polymers (Basel). 2026 Feb 4;18(3):410. doi: 10.3390/polym18030410 (PMC12899141; doi:10.3390/polym18030410)
Supplement: Supplementary file 1 [file polymers-18-00410-s001.zip]

Archive with 1 entries (1 files):
- polymers-4124293-supplementary.pdf
